# Supplementary material for: Optimal formulations of local foods to achieve nutritional adequacy for 6–23-month-old rural Tanzanian children
Source: Food Nutr Res. 2017 Jul 30;61(1):1358035. doi: 10.1080/16546628.2017.1358035 (PMC5553099; doi:10.1080/16546628.2017.1358035)
Supplement: Observed_Food_Items_for_Children_Aged_6-23_Months__1_.xlsx [file zfnr_a_1358035_sm4663.xlsx]

## Sheet: 6_to_8_Month_Old_Child
foodname	Foodgroup	grams	Energy (Kcal)	Protein (g/day)	Calcium (mg/day)	Iron (mg/day)g	Zinc (mg/day)	Copper (mg/day)	Magnesium (mg/day)	Manganese (mg/day)	Phosphorus (mg/day)	Potassium (mg/day)	Sodium (salt-equivalent) (g/day)c	Vitamin A (μgRAE/day)d	Folate (μg/day)	Vitamin B1 (mg/day)	Vitamin B2 (mg/day)	Niacin (mgNE/day)f	Vitamin B6 (mg/day)	Vitamin B12 (μg/day)	Vitamin C (mg/day)	Vitamin D (μg/day)	Vitamin E (mg/day)e	Pantothenic acid (mg/day)
Maize flour,white variety,refined,raw (East Africa)	Cereals and cereal products	9.65	34.933	0.78165	0.579	0.33775	0.1737	0.0193	12.2555	0.04825	23.2565	27.6955	3.3775	0	2.4125	0.0386	0.0193	0.3474	0.02895	0	0	0	0.0965	0.0386
Maize flour,white variety,whole-grain,raw (East Africa)	Cereals and cereal products	8.05	29.141	0.65205	0.483	0.28175	0.1449	0.0161	10.2235	0.04025	19.4005	23.1035	2.8175	0	2.0125	0.0322	0.0161	0.2898	0.02415	0	0	0	0.0805	0.0322
Maize flour,yellow variety,whole-grain,raw	Cereals and cereal products	11	39.82	0.891	0.66	0.385	0.198	0.022	13.97	0.055	26.51	31.57	3.85	1.21	2.75	0.044	0.022	0.396	0.033	0	0	0	0.044	0.044
Millet flour,raw	Cereals and cereal products	10.45	34.276	0.6897	28.7375	0.28215	0.1254	0.05225	2.8215	0.57475	29.5735	42.636	1.1495	0.5225	1.045	0.03135	0.01045	0.0836	0.0209	0	0	0	0	0.0418
Rice,white,medium-grain,raw	Cereals and cereal products	20.85	74.643	1.35525	1.668	0.141	0.22935	0.02085	7.506	0.22935	21.4755	16.8885	0	0	1.251	0.02085	0.02085	0.22935	0.02085	0	0	0	0	0.22935
Sorghum flour,raw	Cereals and cereal products	8.05	27.2895	0.90965	2.0125	0.33005	0.1288	0.04025	13.7655	0.0644	17.871	10.5455	0.5635	0.5635	1.127	0.02415	0.00805	0.2254	0.0161	0	0	0	0.0805	0.07245
Oil,sunflower,raw	Fats and oils	1.5	12.93	0	0	0	0	0	0	0	0	0	0	0	0	0	0	0	0	0	0	0	0.015	0
Fish,tilapia,dried,raw	Fish and seafood	3	3.36	0.642	1.44	0.027	0.012	0	2.58	0	6.84	13.83	1.65	1.29	0.33	0.003	0.003	0.171	0.009	0.033	0	0.36	0.03	0.006
Baobab,fruit pulp,raw	Fruits	2.15	6.5575	0.0903	0.774	0.04085	0.00215	0.00215	0.989	0.00215	4.2785	26.2515	0.0645	0	0.2795	0	0.0129	0.0731	0.00215	0	4.3215	0	0.0215	0.01075
Beef,carcass,fresh,raw	Meat, poultry and insects	2	5.34	0.338	0.06	0.022	0.054	0.002	0.3	0	2.64	4.6	0.72	0	0.08	0.002	0.002	0.044	0.004	0.026	0	0	0	0.006
Beans,kidney,mature/dried,raw	Pulses, nuts and seeds	10	33.3	2.36	7.2	0.75	0.28	0.06	11.6	0.12	36.5	103.6	0.5	0	39.4	0.05	0.02	0.21	0.04	0	0.45	0	0.02	0.08
Peanuts,all types,dry-roasted	Pulses, nuts and seeds	1.45	8.2215	0.3741	1.334	0.0667	0.04785	0.01595	2.436	0.02755	5.452	10.2225	0.261	0	1.827	0.00435	0.00145	0.20735	0.00435	0	0	0	0.1305	0.0203
Sesame seeds, raw	Pulses, nuts and seeds	1	5.73	0.177	9.75	0.146	0.078	0.041	3.51	0.025	6.29	4.68	0.11	0.01	0.97	0.008	0.003	0.045	0.008	0	0	0	0.02	0.001
Soy flour,full-fat,raw	Pulses, nuts and seeds	0.55	1.8645	0.06215	0.1375	0.02255	0.0088	0.00275	0.9405	0.0044	1.221	0.7205	0.0385	0.0385	0.077	0.00165	0.00055	0.0154	0.0011	0	0	0	0.0055	0.00495
Irish Potato,Wo/Skin,Fresh,Raw	Roots, tubers and plantains	30	17.4	0.78	9	0.96	0.12	0.12	6.9	0.18	11.4	123.9	3	0	5.1	0.06	0	0.3	0.06	0	0.42	0	0	0
Salt,table	Spices, condiments and beverages	0.4	0	0	0.18	0.0004	0	0	0.008	0	0	0.032	154.896	0	0	0	0	0	0	0	0	0	0	0
Sugar,brown	Sweets	4	15.48	0	0.04	0.004	0	0	0	0	0.08	0.08	0.04	0	0	0	0	0	0	0	0	0	0	0
Amaranth leaves,fresh,raw	Vegetables	12.9	2.967	1.0965	12.5001	0.2967	0.0774	0.0258	7.095	0.1161	6.45	49.1361	0.8514	18.834	10.965	0.0645	0.9804	0.0903	0.0258	0	5.7405	0	0	0.0129
Cabbage,chinese,fresh,steamed	Vegetables	24.5	6.125	0.3185	9.8	0.1225	0.049	0	2.94	0.049	6.37	41.65	4.41	1.225	10.535	0.0245	0	0.049	0.0245	0	8.967	0	0.049	0.049
Jute leaves,fresh,raw	Vegetables	1.75	0.595	0.081375	3.64	0.0833	0.013825	0.0044625	1.12	0.0021525	1.4525	9.7825	0.14	4.865	2.1525	0.0023275	0.009555	0.00455	0.0105	0	0.6475	0	0.01225	0.00126
Okra,fresh,boiled	Vegetables	5.5	1.705	0.11	4.455	0.044	0.033	0.0055	3.135	0.055	3.465	16.665	0.033	1.045	4.84	0	0	0.055	0.011	0	1.1605	0	0.022	0.011
Onion,fresh,raw	Vegetables	0.65	0.26	0.00845	0.1495	0.0013	0.0013	0	0.065	0.00065	0.1885	0.949	0.026	0	0.1235	0.00065	0	0.00065	0.00065	0	0.0481	0	0	0.00065
Peppers,sweet,green,fresh,raw	Vegetables	2.4	0.84	0.318	0.48	0.0096	0.0048	0.0048	0.336	0.096	0.96	6.024	0.168	25.344	0.408	0.0144	0.0744	0.0096	0.0048	0	0.5232	0	0.096	0.012
Plantain,fresh,cooked	Vegetables	26.5	9.275	0.024	5.3	0.106	0.053	0.053	3.71	1.06	10.6	66.515	1.855	279.84	4.505	0.159	0.8215	0.106	0.053	0	5.777	0	1.06	0.1325
Pumpkin leaves,raw	Vegetables	2.5	0.875	0.2088	0.5	0.01	0.005	0.005	0.35	0.1	1	6.275	0.175	26.4	0.425	0.015	0.0775	0.01	0.005	0	0.545	0	0.1	0.0125
Spinach,fresh,raw	Vegetables	17.4	4.35	0.2262	6.96	0.087	0.0348	0	2.088	0.0348	4.524	29.58	3.132	0.87	7.482	0.0174	0	0.0348	0.0174	0	6.3684	0	0.0348	0.0348
Sweet potato,white,fresh,boiled,drained	Vegetables	2.25	0.7875	0.027	0.45	0.009	0.0045	0.0045	0.315	0.09	0.9	5.6475	0.1575	23.76	0.3825	0.0135	0.06975	0.009	0.0045	0	0.4905	0	0.09	0.01125
Tomatoes,red,ripe,fresh,raw	Vegetables	5.45	1.1445	0.04905	0.2725	0.02725	0.00545	0.00545	0.5995	0.00545	1.308	12.099	0.4905	4.7415	0.8175	0.00545	0.00545	0.0327	0.00545	0	1.0355	0	0	0.01635

## Sheet: 9_to_11_Month_Old_Child
foodname	foodgroup	grams	Cost	Energy (Kcal/day)	Protein (g/day)	Calcium (mg/day)	Copper (mg/day)	Folate (μg/day)	Iron (mg/day)g	Magnesium (mg/day)	Manganese (mg/day)	Niacin (mgNE/day)f	Pantothenic acid (mg/day)	Phosphorus (mg/day)	Potassium (mg/day)	Sodium (salt-equivalent) (g/day)c	Vitamin A (μgRAE/day)d	Vitamin B1 (mg/day)	Vitamin B12 (μg/day)	Vitamin B2 (mg/day)	Vitamin B6 (mg/day)	Vitamin C (mg/day)	Vitamin D (μg/day)	Vitamin E (mg/day)e	Zinc (mg/day)
Maize flour,white variety,refined,raw (East Africa)	Cereals and cereal products	12	12	43.44	0.972	0.72	0.024	3	0.42	15.24	0.06	0.432	0.048	28.92	34.44	4.2	0	0.048	0	0.024	0.036	0	0	0.12	0.216
Maize flour,white variety,whole-grain,raw (East Africa)	Cereals and cereal products	11.9	11.9	43.078	0.9639	0.714	0.0238	2.975	0.4165	15.113	0.0595	0.4284	0.0476	28.679	34.153	4.165	0	0.0476	0	0.0238	0.0357	0	0	0.119	0.2142
Maize flour,yellow variety,whole-grain,raw	Cereals and cereal products	19.35	19.35	70.047	1.56735	1.161	0.0387	4.8375	0.67725	24.5745	0.09675	0.6966	0.0774	46.6335	55.5345	6.7725	2.1285	0.0774	0	0.0387	0.05805	0	0	0.0774	0.3483
Millet flour,raw	Cereals and cereal products	6.6	6.6	21.648	0.4356	18.15	0.033	0.66	0.1782	1.782	0.363	0.0528	0	18.678	26.928	0.726	0.33	0.0198	0	0.0066	0.0132	0	0	0	7.92
Rice,white,medium-grain,raw	Cereals and cereal products	5.25	10.5	18.795	0.34125	0.42	0.00525	0.315	0.0732	1.89	0.05775	0.05775	0.05775	5.4075	4.2525	0	0	0.00525	0	0.00525	0.00525	0	0	0	0.05775
Sorghum flour,raw	Cereals and cereal products	15.835	15.835	53.6807	1.78936	3.95875	0.079175	2.2169	0.649235	27.0779	0.12668	0.44338	0.142515	35.1537	20.7439	1.10845	1.10845	0.047505	0	0.015835	0.03167	0	0	0.15835	0.25336
Wheat grain,whole,durum,dried,raw	Cereals and cereal products	2.65	2.65	9.593	0.21465	0.159	0.0053	0.6625	0.09275	3.3655	0.01325	0.0954	0.0106	6.3865	7.6055	0.9275	0	0.0106	0	0.0053	0.00795	0	0	0.0265	0.0477
Egg,chicken,whole,fresh,hard-boiled	Egg	18.65	93.25	20.888	3.9911	8.952	0	2.0515	0.16785	16.039	0	1.06305	0.0373	42.522	85.9765	10.2575	8.0195	0.01865	0.20515	0.01865	0.05595	0	2.238	0.1865	0.0746
Oil,sunflower,raw	Fats and oils	1	2.5	8.62	0	0	0	0	0	0	0	0	0	0	0	0	0	0	0	0	0	0	0	0.01	0
Fish,sardine,whole,dried/smoked,raw	Fish and seafood	2.5	12.5	2.8	0.535	1.2	0	0.275	0.0225	2.15	0	0.1425	0.005	5.7	11.525	1.375	1.075	0.0025	0.0275	0.0025	0.0075	0	0.3	0.025	0.01
Baobab,fruit pulp,raw	Fruits	2.15	2.15	6.5575	0.0903	0.774	0.00215	0.2795	0.04085	0.989	0.00215	0.0731	0.01075	4.2785	26.2515	0.0645	0	0	0	0.0129	0.00215	4.3215	0	0.0215	0.00215
Tamarind,dried,raw	Fruits	0.65	0.65	1.9825	0.0273	0.234	0.00065	0.0845	0.01235	0.299	0.00065	0.0221	0.00325	1.2935	7.9365	0.0195	0	0	0	0.0039	0.00065	1.3065	0	0.0065	0.00065
Banana,ripe,fresh,raw	Fruits	32.125	61.1981	35.3375	0.224875	0.6425	0.032125	8.3525	0.19275	10.28	0.06425	0.257	0.06425	8.995	149.381	1.60625	29.2338	0.032125	0	0.032125	0.06425	3.53375	0	0	0.032125
Beef,carcass,fresh,raw	Meat, poultry and insects	2.5	15	6.675	0.4225	0.075	0.0025	0.1	0.0275	0.375	0	0.055	0.0075	3.3	5.75	0.9	0	0.0025	0.0325	0.0025	0.005	0	0	0	0.0675
Chicken,meat & skin,fresh,raw	Meat, poultry and insects	2.15	12.9	5.7405	0.36335	0.0645	0.00215	0.086	0.02365	0.3225	0	0.0473	0.00645	2.838	4.945	0.774	0	0.00215	0.02795	0.00215	0.0043	0	0	0	0.05805
Milk,cow,fresh,whole,fluid,producer	Milk and dairy products	32.35	62.6943	19.7335	1.00285	32.6735	0.003235	1.6175	0.016175	1.6175	0.001294	0.0139105	0.098344	27.821	81.8455	13.9105	9.3815	0.00647	0	0.0339675	0.010999	0.29115	0.42055	0.02588	0.12293
Beans,kidney,mature/dried,raw	Pulses, nuts and seeds	5	6	16.65	1.18	3.6	0.03	19.7	0.375	5.8	0.06	0.105	0.04	18.25	51.8	0.25	0	0.025	0	0.01	0.02	0.225	0	0.01	0.14
Peanuts,all types,dry-roasted	Pulses, nuts and seeds	2.65	3.71	15.0255	0.6837	2.438	0.02915	3.339	0.1219	4.452	0.05035	0.37895	0.0371	9.964	18.6825	0.477	0	0.00795	0	0.00265	0.00795	0	0	0.2385	0.08745
soy flour,full-fat,raw	Pulses, nuts and seeds	2.65	2.65	8.9835	0.29945	0.6625	0.01325	0.371	0.10865	4.5315	0.0212	0.0742	0.02385	5.883	3.4715	0.1855	0.1855	0.00795	0	0.00265	0.0053	0	0	0.0265	0.0424
Sesame seeds, raw	Pulses, nuts and seeds	2	4	11.46	0.354	19.5	0.082	1.94	0.292	7.02	0.05	0.09	0.002	12.58	9.36	0.22	0.02	0.016	0	0.006	0.016	0	0	0.04	0.156
Irish Potatoes,flesh only,boiled,wo/skin	Roots, tubers and plantains	45	36	26.1	1.17	13.5	0.18	7.65	1.44	10.35	0.27	0.45	0	17.1	185.85	4.5	0	0.09	0	0	0.09	0.63	0	0	0.18
Salt,table	Spices, condiments and beverages	0.3	0.18	0	0	0.135	0	0	0.0003	0.006	0	0	0	0	0.024	116.172	0	0	0	0	0	0	0	0	0
Sugar,brown	Sweets	6.3	12.6	24.381	0	0.063	0	0	0.0063	0	0	0	0	0.126	0.126	0.063	0	0	0	0	0	0	0	0	0
Amaranth leaves,fresh,raw	Vegetables	12.75	62.1945	2.9325	1.08375	12.3548	0.0255	10.8375	0.29325	7.0125	0.11475	0.08925	0.01275	6.375	48.5647	0.8415	18.615	0.06375	0	0.969	0.0255	5.67375	0	0	0.0765
Carrots,fresh,raw	Vegetables	27.4	65.76	11.234	0.2466	9.042	0	5.206	0.0822	3.288	0.0274	0.274	0.0822	9.59	87.68	18.906	230.434	0.0274	0	0.0274	0.0274	1.6166	0	0.1918	0.0548
Eggplant,fresh,raw	Vegetables	11.75	58.75	2.82	0.1175	1.0575	0.01175	2.585	0.047	1.645	0.03525	0.0705	0.03525	2.82	27.025	0.235	0.1175	0	0	0	0.01175	0.2585	0	0.03525	0.01175
Jute leaves,fresh,raw	Vegetables	1.75	8.5365	0.595	0.081375	3.64	0.0044625	2.1525	0.0833	1.12	0.0021525	0.00455	0.00126	1.4525	9.7825	0.14	4.865	0.0023275	0	0.009555	0.0105	0.6475	0	0.01225	0.013825
Okra,fresh,raw	Vegetables	5.2	23.1088	1.612	0.104	4.212	0.0052	4.576	0.0416	2.964	0.052	0.052	0.0104	3.276	15.756	0.0312	0.988	0	0	0	0.0104	1.0972	0	0.0208	0.0312
Onion,fresh,raw	Vegetables	0.65	3.7141	0.26	0.00845	0.1495	0	0.1235	0.0013	0.065	0.00065	0.00065	0.00065	0.1885	0.949	0.026	0	0.00065	0	0	0.00065	0.0481	0	0	0.0013
Peppers,sweet,green,fresh,raw	Vegetables	8.05	115.002	2.8175	0.0966	1.61	0.0161	1.3685	0.0322	1.127	0.322	0.0322	0.04025	3.22	20.2055	0.5635	85.008	0.0483	0	0.24955	0.0161	1.7549	0	0.322	0.0161
Sweet potato leaves,raw	Vegetables	2.25	32.1435	0.7875	0.027	0.45	0.0045	0.3825	0.009	0.315	0.09	0.009	0.01125	0.9	5.6475	0.1575	23.76	0.0135	0	0.06975	0.0045	0.4905	0	0.09	0.0045
Tomatoes,red,ripe,fresh,raw	Vegetables	2.1	4.9413	0.441	0.0189	0.105	0.0021	0.315	0.0105	0.231	0.0021	0.0126	0.0063	0.504	4.662	0.189	1.827	0.0021	0	0.0021	0.0021	0.399	0	0	0.0021

## Sheet: 12_to_23_Month_Old_Child
foodname	foodgroup	Grams	Cost	Energy (Kcal/day)	Protein (g/day)	Calcium (mg/day)	Copper (mg/day)	Folate (μg/day)	Iron (mg/day)g	Magnesium (mg/day)	Manganese (mg/day)	Niacin (mgNE/day)f	Pantothenic acid (mg/day)	Phosphorus (mg/day)	Potassium (mg/day)	Sodium (salt-equivalent) (g/day)c	Vitamin A (μgRAE/day)d	Vitamin B1 (mg/day)	Vitamin B12 (μg/day)	Vitamin B2 (mg/day)	Vitamin B6 (mg/day)	Vitamin C (mg/day)	Vitamin D (μg/day)	Vitamin E (mg/day)e	Zinc (mg/day)
Bread,wheat,refined (white),fresh	Cereals and cereal products	43	143.319	117.82	3.784	4.3	0.086	13.33	0.215	11.61	0.215	0.387	0.172	45.15	48.59	261.87	0	0.043	0	0.043	0	0	0	0	0.387
Maize flour,white variety,refined,raw (East Africa)	Cereals and cereal products	12	12	43.44	0.972	0.72	0.024	3	0.42	15.24	0.06	0.432	0.048	28.92	34.44	4.2	0	0.048	0	0.024	0.036	0	0	0.12	0.216
Maize flour,white variety,whole-grain,raw (East Africa)	Cereals and cereal products	15.8	15.8	57.196	1.2798	0.948	0.0316	3.95	0.553	20.066	0.079	0.5688	0.0632	38.078	45.346	5.53	1.738	0.0632	0	0.0316	0.0474	0	0	0.0632	0.2844
Maize flour,yellow variety,whole-grain,raw	Cereals and cereal products	19.35	19.35	70.047	1.56735	1.161	0.0387	4.8375	0.67725	24.5745	0.09675	0.6966	0.0774	46.6335	55.5345	6.7725	2.1285	0.0774	0	0.0387	0.05805	0	0	0.0774	0.3483
Millet flour,raw,Boiled	Cereals and cereal products	5.3	5.3	17.384	0.3498	14.575	0.0265	0.53	0.1431	1.431	0.2915	0.0844	0	14.999	21.624	0.583	0.265	0.0159	0	0.0053	0.0106	0	0	0	6.36
Rice,white,medium-grain,raw	Cereals and cereal products	21.55	43.1	77.149	1.40075	1.724	0.02155	1.293	0.1293	7.758	0.23705	0.23705	0.23705	22.1965	17.4555	0	0	0.02155	0	0.02155	0.02155	0	0	0	0.23705
Sorghum flour,raw	Cereals and cereal products	20.85	20.85	70.6815	2.35605	5.2125	0.10425	2.919	0.85485	35.6535	0.1668	0.5838	0.18765	46.287	27.3135	1.4595	1.4595	0.06255	0	0.02085	0.0417	0	0	0.2085	0.3336
Wheat grain,hard white,dried,raw	Cereals and cereal products	2.25	2.25	8.145	0.18225	0.135	0.0045	0.5625	0.07875	2.8575	0.01125	0.081	0.009	5.4225	6.4575	0.7875	0	0.009	0	0.0045	0.00675	0	0	0.0225	0.0405
Egg,chicken,whole,fresh,fried	Egg	25	125	28	5.35	12	0	2.75	0.225	21.5	0	1.425	0.05	57	115.25	13.75	10.75	0.025	0.275	0.025	0.075	0	3	0.25	0.1
Oil,sunflower,raw	Fats and oils	1.2	12.2683	42.3012	0	0	0	0	0	0	0	0	0	0	0	0	0	0	0	0	0	0	0	0.0490733	0
Fish,sardine,whole,dried/smoked,raw	Fish and seafood	3.5	17.5	3.92	0.749	1.68	0	0.385	0.0315	3.01	0	0.1995	0.007	7.98	16.135	1.925	1.505	0.0035	0.0385	0.0035	0.0105	0	0.42	0.035	0.014
Fish,tilapia,dried,raw	Fish and seafood	2	33.334	6.7	1.172	34	0.01	0.56	0.05	2.8	0.042	0.162	0.03	26	19.06	6.24	0	0.002	0.24	0.006	0.008	0	0.04	0	0.104
Baobab,fruit pulp,raw	Fruits	2.65	2.65	8.0825	0.1113	0.954	0.00265	0.3445	0.05035	1.219	0.00265	0.0901	0.01325	5.2735	32.3565	0.0795	0	0	0	0.0159	0.00265	5.3265	0	0.0265	0.00265
Lemon juice,fresh,raw	Fruits	0.15	0.3	0.0435	0.00165	0.039	0	0.0165	0.0009	0.012	0	0.00015	0.0003	0.024	0.207	0.003	0.0015	0	0	0	0.00015	0.0795	0	0.0003	0.00015
Mango nectar,canned	Fruits	34.5	138	0.483	1.7595	7.245	0.0345	3.105	0.2415	4.14	0.0345	0.207	0.069	27.6	21.735	123.165	0	0.0345	0	0	0	0	0	0.069	0.138
Tamarind,dried,raw	Fruits	1	1	3.05	0.042	0.36	0.001	0.13	0.019	0.46	0.001	0.034	0.005	1.99	12.21	0.03	0	0	0	0.006	0.001	2.01	0	0.01	0.001
Beef,carcass,fresh,raw	Meat, poultry and insects	2	12	5.34	0.338	0.06	0.002	0.08	0.022	0.3	0	0.044	0.006	2.64	4.6	0.72	0	0.002	0.026	0.002	0.004	0	0	0	0.054
Chicken,meat only,fresh,stewed	Meat, poultry and insects	3	18	8.01	0.507	0.09	0.003	0.12	0.033	0.45	0	0.066	0.009	3.96	6.9	1.08	0	0.003	0.039	0.003	0.006	0	0	0	0.081
Milk,cow,fresh,whole,fluid,producer	Milk and dairy products	33.9	65.6982	20.679	1.0509	34.239	0.00339	1.695	0.01695	1.695	0.001356	0.014577	0.103056	29.154	85.767	14.577	9.831	0.00678	0	0.035595	0.011526	0.3051	0.4407	0.02712	0.12882
Beans,kidney,mature/dried,raw	Pulses, nuts and seeds	7.5	9	24.975	1.77	5.4	0.045	29.55	0.5625	8.7	0.09	0.1575	0.06	27.375	77.7	0.375	0	0.0375	0	0.015	0.03	0.3375	0	0.015	0.21
Cowpeas,mature/dried,raw	Pulses, nuts and seeds	11.25	24.8062	1.6875	0.25875	8.325	0.01125	8.2125	0.12375	1.6875	0.03375	0.045	0	4.6125	22.725	1.8	34.0875	0	0	0.01125	0.01125	2.8125	0	0.225	0.0225
Nuts,coconut milk,raw (liquid expressed from grated meat and water)	Pulses, nuts and seeds	2.5	14.285	1	0.0325	0.575	0	0.475	0.005	0.25	0.0025	0.0025	0.0025	0.725	3.65	0.1	0	0.0025	0	0	0.0025	0.185	0	0	0.005
Peanuts,all types,dry-roasted	Pulses, nuts and seeds	2.65	3.71	15.0255	0.6837	2.438	0.02915	3.339	0.1219	4.452	0.05035	0.37895	0.0371	9.964	18.6825	0.477	0	0.00795	0	0.00265	0.00795	0	0	0.2385	0.08745
Seeds,sesame,whole,dried,raw	Pulses, nuts and seeds	2.35	4.7	13.4655	0.41595	22.9125	0.09635	2.2795	0.3431	8.2485	0.05875	0.10575	0.00235	14.7815	10.998	0.2585	0.0235	0.0188	0	0.00705	0.0188	0	0	0.047	0.1833
Soy flour,full-fat,raw	Pulses, nuts and seeds	1.45	1.45	4.9155	0.16385	0.3625	0.00725	0.203	0.05945	2.4795	0.0116	0.0406	0.01305	3.219	1.8995	0.1015	0.1015	0.00435	0	0.00145	0.0029	0	0	0.0145	0.0232
Irish Potatoes,flesh only,boiled,wo/skin	Roots, tubers and plantains	20	16	11.6	0.52	6	0.08	3.4	0.64	4.6	0.12	0.2	0	7.6	82.6	2	0	0.04	0	0	0.04	0.28	0	0	0.08
Sweet potato,white,fresh,boiled,drained	Roots, tubers and plantains	35	35	12.25	0.42	7	0.07	5.95	0.14	4.9	1.4	0.14	0.175	14	87.85	2.45	369.6	0.21	0	1.085	0.07	7.63	0	1.4	0.07
Salt,table	Spices, condiments and beverages	0.4	0.24	0	0	0.18	0	0	0.0004	0.008	0	0	0	0	0.032	154.896	0	0	0	0	0	0	0	0	0
Sugar,brown	Sweets	5.25	10.5	20.3175	0	0.0525	0	0	0.00525	0	0	0	0	0.105	0.105	0.0525	0	0	0	0	0	0	0	0	0
Amaranth leaves,fresh,raw	Vegetables	20.675	100.853	4.75525	1.75738	20.0341	0.04135	17.5738	0.475525	11.3712	0.186075	0.144725	0.020675	10.3375	78.7511	1.36455	30.1855	0.103375	0	1.5713	0.04135	9.20038	0	0	0.12405
Cabbage,green,fresh,raw	Vegetables	8.7	41.7745	5.81587	0.578029	7.79439	0.0121472	7.20584	0.164287	3.91069	0.064166	0.0520188	0.0155773	4.28897	31.2291	1.26454	9.10502	0.0351198	0	0.461592	0.016899	4.44192	0	0.00950372	0.0459452
Carrots,fresh,boiled,drained	Vegetables	1.9	4.56	0.779	0.0171	0.627	0	0.361	0.0057	0.228	0.0019	0.019	0.0057	0.665	6.08	1.311	15.979	0.0019	0	0.0019	0.0019	0.1121	0	0.0133	0.0038
Eggplant,fresh,raw	Vegetables	8.725	43.625	2.094	0.08725	0.78525	0.008725	1.9195	0.0349	1.2215	0.026175	0.05235	0.026175	2.094	20.0675	0.1745	0.08725	0	0	0	0.008725	0.19195	0	0.026175	0.008725
Jute leaves,fresh,raw	Vegetables	2.65	12.9267	0.901	0.123225	5.512	0.0067575	3.2595	0.12614	1.696	0.0032595	0.00689	0.001908	2.1995	14.8135	0.212	7.367	0.0035245	0	0.014469	0.0159	0.9805	0	0.01855	0.020935
Okra,fresh,raw	Vegetables	4.4	19.5536	1.364	0.088	3.564	0.0044	3.872	0.0352	2.508	0.044	0.044	0.0088	2.772	13.332	0.0264	0.836	0	0	0	0.0088	0.9284	0	0.0176	0.0264
Onion,fresh,raw	Vegetables	0.875	4.99975	0.35	0.011375	0.20125	0	0.16625	0.00175	0.0875	0.000875	0.000875	0.000875	0.25375	1.2775	0.035	0	0.000875	0	0	0.000875	0.06475	0	0	0.00175
Peppers,sweet,green,fresh,raw	Vegetables	1.3	18.5718	0.455	0.0156	0.26	0.0026	0.221	0.0052	0.182	0.052	0.0052	0.0065	0.52	3.263	0.091	13.728	0.0078	0	0.0403	0.0026	0.2834	0	0.052	0.0026
Plantains,fresh,cooked	Vegetables	26.5	50.4825	9.275	0.1218	5.3	0.053	4.505	0.106	3.71	1.06	0.106	0.1325	10.6	66.515	1.855	279.84	0.159	0	0.8215	0.053	5.777	0	1.06	0.053
Pumpkin leaves,fresh,raw	Vegetables	6.325	90.3589	2.21375	0.0759	1.265	0.01265	1.07525	0.0253	0.8855	0.253	0.0253	0.031625	2.53	15.8757	0.44275	66.792	0.03795	0	0.196075	0.01265	1.37885	0	0.253	0.01265
Sweet potato leaves,fresh,raw	Vegetables	9	128.574	3.15	0.0504	1.8	0.018	1.53	0.036	1.26	0.36	0.036	0.045	3.6	22.59	0.63	95.04	0.054	0	0.279	0.018	1.962	0	0.36	0.018
Tomatoes,red,ripe,fresh,raw	Vegetables	4.2	9.8826	0.882	0.0378	0.21	0.0042	0.63	0.021	0.462	0.0042	0.0252	0.0126	1.008	9.324	0.378	3.654	0.0042	0	0.0042	0.0042	0.798	0	0	0.0042
